# Supplementary material for: Molecular characterization of bovine leukemia virus reveals existence of genotype 4 in Chinese dairy cattle
Source: Virol J. 2019 Aug 27;16:108. doi: 10.1186/s12985-019-1207-8 (PMC6712836; doi:10.1186/s12985-019-1207-8)
Supplement: Supplementary file 2 — Figure S2. Alignment of full-length of BLV env gene nucleotide sequences (S2-A: 6–769 bp; S2-B: 777–1543 bp) between sequences obtained in this study together with 10 reference sequences and all Chinese sequences available in the GenBank database. Strains identified in this study are in red (cluster into genotype 4) and green (cluster into genotype 6). Numbers above the sequences are nucleotide number indicated by the env gene of AB934282. The countries of the strains are marked with abbreviations in parentheses to the right of the GenBank accession numbers. Dots indicate nucleotides identical to the reference sequences. The mark above the square frames indicate unique mutations for our isolates of BLV genotype 4 (▼) and genotype 6 (▽). The BLV reference strains from GenBank have accession numbers AF933703 (G1), AF257515 (G2), EF065647 (G3), JN695878 (G4), EF065635 (G5), LC080656 (G6), KF801457 (G7), JQ675759 (G8), LC080659 (G9), and LC154066 (G10). The Chinese sequences available in the GenBank database have the accession numbers: MH040198-MH040203, MH040205, MH040207-MH040209, MF574053-MF574068. The seven Chinese strains from this study have the accession numbers MK820044 and MK840875-MK840880. JPN = Japan; CHN = China; BRA = Brazil; ARG = Argentina; USA = United States of America; RUS = Russia; CRC = Costa Rica; PAR = Paraguay; MDA = Moldova; BOL = Bolivia; MYA = Myanmar. (ZIP 5157 kb) [file 12985_2019_1207_MOESM2_ESM.zip]

Archive with 2 entries (2 files):
- Figure S2-A.ai
- Figure S2-B.ai
